# Supplementary material for: Dose-Dependent Responses of Weaned Piglets to Multi-Species Solid-State Fermented Apple Pomace: Enhanced Growth Performance, Intestinal Health, and Gut Microbiota Modulation
Source: Animals (Basel). 2026 Jan 21;16(2):334. doi: 10.3390/ani16020334 (PMC12837632; doi:10.3390/ani16020334)
Supplement: Supplementary file 1 [file animals-16-00334-s001.zip]

Archive with 1 entries (1 files):
- animals-4077843-supplementary.pdf
